# Supplementary material for: Highly Active Palladium-Decorated Reduced Graphene Oxides for Heterogeneous Catalysis and Electrocatalysis: Hydrogen Production from Formaldehyde and Electrochemical Formaldehyde Detection
Source: Nanomaterials (Basel). 2022 May 31;12(11):1890. doi: 10.3390/nano12111890 (PMC9182065; doi:10.3390/nano12111890)
Supplement: Supplementary file 1 [file nanomaterials-12-01890-s001.zip]

Archive with 1 entries (1 files):
- nanomaterials-1750169-supplementary.pdf
